# Supplementary material for: Two novel saprobic Distoseptispora species from southern China (Distoseptisporales, Distoseptisporaceae)
Source: MycoKeys. 2026 May 13;132:113–32. doi: 10.3897/mycokeys.132.188292 (PMC13191329; doi:10.3897/mycokeys.132.188292)
Supplement: XML Treatment for Distoseptispora guanxiensis [file mycokeys.132.188292-treatment1.xml]

<!DOCTYPE tp:taxon-treatment
  PUBLIC "-//TaxonX//DTD Taxonomic Treatment Publishing DTD v0 20100105//EN" "tax-treatment-NSO.dtd">
<tp:taxon-treatment xmlns:tp="http://www.plazi.org/taxpub"><tp:treatment-meta><kwd-group><label>Taxon classification</label><kwd>
                <named-content content-type="kingdom">Fungi</named-content>
              </kwd><kwd>
                <named-content content-type="order">Distoseptisporales</named-content>
              </kwd><kwd>
                <named-content content-type="family">Distoseptisporaceae</named-content>
              </kwd></kwd-group><mixed-citation publication-type="journal"><person-group><name><surname>Tian</surname><given-names>Xing-Guo</given-names></name><name><surname>Han</surname><given-names>Jia-Jun</given-names></name><name><surname>Lu</surname><given-names>Yong-Zhong</given-names></name><name><surname>Karunarathna</surname><given-names>Samantha C.</given-names></name><name><surname>Tibpromma</surname><given-names>Saowaluck</given-names></name><name><surname>Bao</surname><given-names>Dan-Feng</given-names></name></person-group><article-title>Two novel saprobic <italic><tp:taxon-name><tp:taxon-name-part taxon-name-part-type="genus" reg="Distoseptispora">Distoseptispora</tp:taxon-name-part></tp:taxon-name></italic> species from southern China (<tp:taxon-name><tp:taxon-name-part taxon-name-part-type="order" reg="Distoseptisporales">Distoseptisporales</tp:taxon-name-part></tp:taxon-name>, <tp:taxon-name><tp:taxon-name-part taxon-name-part-type="family" reg="Distoseptisporaceae">Distoseptisporaceae</tp:taxon-name-part></tp:taxon-name>)</article-title><source>MycoKeys</source><day>13</day><month>05</month><year>2026</year><volume>132</volume><fpage>113</fpage><lpage>132</lpage><pub-id pub-id-type="doi">10.3897/mycokeys.132.188292</pub-id></mixed-citation></tp:treatment-meta><tp:nomenclature><tp:taxon-name><object-id xmlns:xlink="http://www.w3.org/1999/xlink" content-type="arpha" xlink:type="simple">F982A53E-85DF-5656-BFD1-34AB2CF86D24</object-id>
                    		<tp:taxon-name-part taxon-name-part-type="genus" reg="Distoseptispora">Distoseptispora</tp:taxon-name-part> <tp:taxon-name-part taxon-name-part-type="species" reg="guanxiensis">guanxiensis</tp:taxon-name-part>
                    	
                    		<object-id xmlns:xlink="http://www.w3.org/1999/xlink" xlink:type="simple">Index Fungorum: IF905148</object-id>
                    	</tp:taxon-name><tp:taxon-authority>D.F. Bao &amp; X.G. Tian</tp:taxon-authority><tp:taxon-status xmlns:xlink="http://www.w3.org/1999/xlink" xlink:type="simple">sp. nov.</tp:taxon-status><xref ref-type="fig" rid="F1">Fig. 2</xref></tp:nomenclature><tp:treatment-sec sec-type="Etymology"><title>Etymology.</title><p>Refers to the type location, Guangxi Zhuang Autonomous Region, China.</p><fig id="F1" position="float" orientation="portrait"><object-id xmlns:xlink="http://www.w3.org/1999/xlink" content-type="doi" xlink:type="simple">10.3897/mycokeys.132.188292.figure2</object-id><object-id xmlns:xlink="http://www.w3.org/1999/xlink" content-type="arpha" xlink:type="simple">76BC8705-35FA-578D-A29A-1882D211C735</object-id><label>Figure 2.</label><caption><p><italic><tp:taxon-name><tp:taxon-name-part taxon-name-part-type="genus" reg="Distoseptispora">Distoseptispora</tp:taxon-name-part> <tp:taxon-name-part taxon-name-part-type="species" reg="guanxiensis">guanxiensis</tp:taxon-name-part></tp:taxon-name></italic> (GZAAS 25-0710, holotype). <bold>a–c</bold>. Colonies on substrate; <bold>d–g, i</bold>. Conidia attached to conidiophores; <bold>h</bold>. A conidiophore; <bold>j–l</bold>. Conidia; <bold>m</bold>. Surface view of colonies on <abbrev xmlns:xlink="http://www.w3.org/1999/xlink" xlink:title="potato dextrose agar" xlink:type="simple">PDA</abbrev>; <bold>n</bold>. Reverse view of colonies on <abbrev xmlns:xlink="http://www.w3.org/1999/xlink" xlink:title="potato dextrose agar" xlink:type="simple">PDA</abbrev>. Scale bars: 50 μm (d, m).</p></caption><graphic xmlns:xlink="http://www.w3.org/1999/xlink" xlink:href="mycokeys-132-113-g002.jpg" id="oo_1641512.jpg" position="float" orientation="portrait" xlink:type="simple"><uri content-type="original_file" xlink:type="simple">https://binary.pensoft.net/fig/1641512</uri></graphic></fig></tp:treatment-sec><tp:treatment-sec sec-type="Holotype"><title>Holotype.</title><p>GZAA 25-0710.</p></tp:treatment-sec><tp:treatment-sec sec-type="Description"><title>Description.</title><p><bold><italic>Saprobic</italic></bold> on decayed, submerged wood in freshwater habitats. <bold>Sexual morph</bold>: Undetermined. <bold>Asexual morph</bold>: Hyphomycetous. <bold><italic>Colonies</italic></bold> effuse, olivaceous or dark brown, scattered, hairy. <bold><italic>Mycelium</italic></bold> semi-immersed, composed of septate, smooth, branched, subhyaline to pale brown hyphae. <bold><italic>Conidiophores</italic></bold> 79.5–141 × 3.2–5.5 µm (= 107 × 4.3 μm, n = 10), macronematous, mononematous, erect, solitary, cylindrical, rounded at the apex, slightly swollen at the base, straight or slightly flexuous, septate, olivaceous or brown, smooth-walled. <bold><italic>Conidiogenous cells</italic></bold> 11–21.7 × 3.7–5.5 µm (= 17.6 × 4.5 μm, n = 10), holoblastic, monoblastic, integrated, determinate, terminal, cylindrical, brown. <bold><italic>Conidia</italic></bold> 36–122 × 7.5–15 µm (= 70 × 11.4 μm, n = 20), acrogenous, solitary, obclavate or obspathulate, rostrate, tapering towards the apex, straight or slightly curved, olivaceous to brown, becoming pale brown to subhyaline towards the apex, truncate at the base, 7–15-distoseptate, smooth-walled, guttulate, sometimes with percurrent proliferation forming a secondary conidium from the conidial apex.</p></tp:treatment-sec><tp:treatment-sec sec-type="Culture characteristics"><title>Culture characteristics.</title><p>Colonies on <abbrev xmlns:xlink="http://www.w3.org/1999/xlink" xlink:title="potato dextrose agar" xlink:type="simple">PDA</abbrev> reaching 3.5 cm diam. after 4 weeks at room temperature, grayish brown to brown from above, circular, smooth, velvety; reverse black, brown to dark brown from below.</p></tp:treatment-sec><tp:treatment-sec sec-type="Material examined"><title>Material examined.</title><p>China • Guangxi Zhuang Autonomous Region, Fangchenggang City, Shangsi County, on decaying wood submerged in a River, 3 Oct. 2025, D.F. Bao, B580 (GZAAS 26-0001, holotype), ex-type, GZCC26-0130; • ibid, B581 (GZAAS 26-00012, isotype), ex-isotype, GZCC26-0131.</p></tp:treatment-sec><tp:treatment-sec sec-type="Notes"><title>Notes.</title><p>In our phylogenetic analyses, <italic><tp:taxon-name><tp:taxon-name-part taxon-name-part-type="genus" reg="Distoseptispora">Distoseptispora</tp:taxon-name-part> <tp:taxon-name-part taxon-name-part-type="species" reg="guanxiensis">guanxiensis</tp:taxon-name-part></tp:taxon-name></italic> (<abbrev xmlns:xlink="http://www.w3.org/1999/xlink" content-type="institution" xlink:title="Guizhou Academy of Agriculture Sciences Culture Collection" xlink:type="simple">GZCC</abbrev> 26-0130 and <abbrev xmlns:xlink="http://www.w3.org/1999/xlink" content-type="institution" xlink:title="Guizhou Academy of Agriculture Sciences Culture Collection" xlink:type="simple">GZCC</abbrev> 26-0131) clustered sister to <italic><tp:taxon-name><tp:taxon-name-part taxon-name-part-type="genus" reg="Distoseptispora">D.</tp:taxon-name-part> <tp:taxon-name-part taxon-name-part-type="species" reg="rayongensis">rayongensis</tp:taxon-name-part></tp:taxon-name></italic> (<named-content xmlns:xlink="http://www.w3.org/1999/xlink" content-type="dwc:collectionCode" xlink:title="Mae Fah Luang University Culture Collection" xlink:href="https://scientific-collections.gbif.org/collection/d8cb6329-ba91-4e7d-b69c-67a60ba5ac1e" xlink:type="simple">MFLUCC</named-content> 18-0417 and <named-content xmlns:xlink="http://www.w3.org/1999/xlink" content-type="dwc:collectionCode" xlink:title="Mae Fah Luang University Culture Collection" xlink:href="https://scientific-collections.gbif.org/collection/d8cb6329-ba91-4e7d-b69c-67a60ba5ac1e" xlink:type="simple">MFLUCC</named-content> 18-0415) with 30% <abbrev xmlns:xlink="http://www.w3.org/1999/xlink" xlink:title="maximum likelihood" xlink:type="simple">ML</abbrev> statistical support. <italic><tp:taxon-name><tp:taxon-name-part taxon-name-part-type="genus" reg="Distoseptispora">Distoseptispora</tp:taxon-name-part> <tp:taxon-name-part taxon-name-part-type="species" reg="guanxiensis">guanxiensis</tp:taxon-name-part></tp:taxon-name></italic> is morphologically similar to <italic><tp:taxon-name><tp:taxon-name-part taxon-name-part-type="genus" reg="Distoseptispora">D.</tp:taxon-name-part> <tp:taxon-name-part taxon-name-part-type="species" reg="rayongensis">rayongensis</tp:taxon-name-part></tp:taxon-name></italic> in having macronematous, mononematous, cylindrical, smooth-walled, septate, unbranched, pale to dark brown conidiophores, monoblastic, integrated, terminal, determinate conidiogenous cells and acrogenous, solitary, septate, obclavate or obspathulate conidia (<named-content xmlns:xlink="http://www.w3.org/1999/xlink" content-type="dwc:institutional_code" xlink:title="Mae Fah Luang University" xlink:href="https://scientific-collections.gbif.org/institution/d4edf85c-079d-4122-b2bd-86273ea78110" xlink:type="simple">MFLU</named-content> 18-1045, holotype). However, the conidiogenous cells of our new isolate are polyblastic, while they are monoblastic in <italic><tp:taxon-name><tp:taxon-name-part taxon-name-part-type="genus" reg="Distoseptispora">D.</tp:taxon-name-part> <tp:taxon-name-part taxon-name-part-type="species" reg="rayongensis">rayongensis</tp:taxon-name-part></tp:taxon-name></italic>. In addition, the conidiophores (79.5–141 vs. 75–125 μm) and conidia (36–122 vs. 60–106 μm) of <italic><tp:taxon-name><tp:taxon-name-part taxon-name-part-type="genus" reg="Distoseptispora">D.</tp:taxon-name-part> <tp:taxon-name-part taxon-name-part-type="species" reg="guanxiensis">guanxiensis</tp:taxon-name-part></tp:taxon-name></italic> are longer than those of <italic><tp:taxon-name><tp:taxon-name-part taxon-name-part-type="genus" reg="Distoseptispora">D.</tp:taxon-name-part> <tp:taxon-name-part taxon-name-part-type="species" reg="rayongensis">rayongensis</tp:taxon-name-part></tp:taxon-name></italic> (Hyde et al. 2020). The comparisons of <abbrev xmlns:xlink="http://www.w3.org/1999/xlink" xlink:title="internal transcribed spacer" xlink:type="simple">ITS</abbrev>, <abbrev xmlns:xlink="http://www.w3.org/1999/xlink" xlink:title="large ribosomal subunit of the nuclear ribosomal DNA" xlink:type="simple">LSU</abbrev>, <italic>rpb</italic>2 and <italic>tef</italic>1-α sequence data between our new isolate and <italic><tp:taxon-name><tp:taxon-name-part taxon-name-part-type="genus" reg="Distoseptispora">D.</tp:taxon-name-part> <tp:taxon-name-part taxon-name-part-type="species" reg="rayongensis">rayongensis</tp:taxon-name-part></tp:taxon-name></italic> (<named-content xmlns:xlink="http://www.w3.org/1999/xlink" content-type="dwc:collectionCode" xlink:title="Mae Fah Luang University Culture Collection" xlink:href="https://scientific-collections.gbif.org/collection/d8cb6329-ba91-4e7d-b69c-67a60ba5ac1e" xlink:type="simple">MFLUCC</named-content> 18-0417), revealed 16 bp (2.9%), 8 bp (0.97%), 24 bp (2.3%), and 6 bp (0.67%) differences without gaps, respectively. The <abbrev xmlns:xlink="http://www.w3.org/1999/xlink" xlink:title="pairwise homoplasy index" xlink:type="simple">PHI</abbrev> test (Φw = 0.32) indicated no significant recombination events between our strains (<abbrev xmlns:xlink="http://www.w3.org/1999/xlink" content-type="institution" xlink:title="Guizhou Academy of Agriculture Sciences Culture Collection" xlink:type="simple">GZCC</abbrev> 25-0679 and <abbrev xmlns:xlink="http://www.w3.org/1999/xlink" content-type="institution" xlink:title="Guizhou Academy of Agriculture Sciences Culture Collection" xlink:type="simple">GZCC</abbrev> 25-0678) and their closely related taxa (Fig. <xref ref-type="fig" rid="F2">3</xref>). Both <italic><tp:taxon-name><tp:taxon-name-part taxon-name-part-type="genus" reg="Distoseptispora">D.</tp:taxon-name-part> <tp:taxon-name-part taxon-name-part-type="species" reg="guanxiensis">guanxiensis</tp:taxon-name-part></tp:taxon-name></italic> and <italic><tp:taxon-name><tp:taxon-name-part taxon-name-part-type="genus" reg="Distoseptispora">D.</tp:taxon-name-part> <tp:taxon-name-part taxon-name-part-type="species" reg="rayongensis">rayongensis</tp:taxon-name-part></tp:taxon-name></italic> were collected from freshwater habitats, however, <italic><tp:taxon-name><tp:taxon-name-part taxon-name-part-type="genus" reg="Distoseptispora">D.</tp:taxon-name-part> <tp:taxon-name-part taxon-name-part-type="species" reg="guanxiensis">guanxiensis</tp:taxon-name-part></tp:taxon-name></italic> was collected from China while, <italic><tp:taxon-name><tp:taxon-name-part taxon-name-part-type="genus" reg="Distoseptispora">D.</tp:taxon-name-part> <tp:taxon-name-part taxon-name-part-type="species" reg="rayongensis">rayongensis</tp:taxon-name-part></tp:taxon-name></italic> was from Thailand. Based on morphological differences, phylogenetic analysis and <abbrev xmlns:xlink="http://www.w3.org/1999/xlink" xlink:title="pairwise homoplasy index" xlink:type="simple">PHI</abbrev> analysis, we introduce <italic><tp:taxon-name><tp:taxon-name-part taxon-name-part-type="genus" reg="Distoseptispora">D.</tp:taxon-name-part> <tp:taxon-name-part taxon-name-part-type="species" reg="guanxiensis">guanxiensis</tp:taxon-name-part></tp:taxon-name></italic> as a new species.</p><fig id="F2" position="float" orientation="portrait"><object-id xmlns:xlink="http://www.w3.org/1999/xlink" content-type="doi" xlink:type="simple">10.3897/mycokeys.132.188292.figure3</object-id><object-id xmlns:xlink="http://www.w3.org/1999/xlink" content-type="arpha" xlink:type="simple">68FB928E-EABB-5850-B100-CF067C1DEB03</object-id><label>Figure 3.</label><caption><p>Results of the <abbrev xmlns:xlink="http://www.w3.org/1999/xlink" xlink:title="pairwise homoplasy index" xlink:type="simple">PHI</abbrev> test of <italic><tp:taxon-name><tp:taxon-name-part taxon-name-part-type="genus" reg="Distoseptispora">Distoseptispora</tp:taxon-name-part> <tp:taxon-name-part taxon-name-part-type="species" reg="guanxiensis">guanxiensis</tp:taxon-name-part></tp:taxon-name></italic> and closely related species using both LogDet transformation and splits decomposition. New strains are in red, and “<sup>T</sup>” indicates holotype or ex-type strains.</p></caption><graphic xmlns:xlink="http://www.w3.org/1999/xlink" xlink:href="mycokeys-132-113-g003.jpg" id="oo_1641513.jpg" position="float" orientation="portrait" xlink:type="simple"><uri content-type="original_file" xlink:type="simple">https://binary.pensoft.net/fig/1641513</uri></graphic></fig></tp:treatment-sec></tp:taxon-treatment>
